# Supplementary material for: Characterization of Mobile Genetic Elements Using Long-Read Sequencing for Tracking Listeria monocytogenes from Food Processing Environments
Source: Pathogens. 2020 Oct 7;9(10):822. doi: 10.3390/pathogens9100822 (PMC7599586; doi:10.3390/pathogens9100822)
Supplement: Supplementary file 1 [file pathogens-09-00822-s001.zip]

Archive with 4 entries (3 files):
- Supplementary materials/
- Supplementary materials/SuppFig1.pdf
- Supplementary materials/SuppleFig2.pdf
- Supplementary materials/Table S1_updated.xlsx
